# Supplementary material for: Transcriptional Landscape of 3D vs. 2D Ovarian Cancer Cell Models
Source: Cancers (Basel). 2023 Jun 26;15(13):3350. doi: 10.3390/cancers15133350 (PMC10340606; doi:10.3390/cancers15133350)
Supplement: Supplementary file 1 [file cancers-15-03350-s001.zip]

Archive with 1 entries (1 files):
- cancers-2125248-supplementary.pdf
